# Supplementary material for: Level of self-care practice among diabetic patients in Ethiopia: a systematic review and meta-analysis
Source: BMC Public Health. 2020 Mar 12;20:309. doi: 10.1186/s12889-020-8425-2 (PMC7068935; doi:10.1186/s12889-020-8425-2)
Supplement: Supplementary file 1 — Additional File 1. Over all diabetic self-care data set. [file 12889_2020_8425_MOESM1_ESM.xlsx]

## Sheet: Sheet1
number	Authors name	publication year	Region	Study area	Study design	Sample size	No of people with good overall DM self-care practice	prevalece of DM self care-practice
1	Feleke SA.et al.	2013	Amhara	FHRH	cross-sectional	410	154	36.8
2	Mariye,T.et al	2018	Tigray	Central Tigray	cross-sectional	284	106	37.3
3	Ayele K	2012	Harari	Harari	cross-sectional	222	87	39.2
4	Niguse H. et ala	2019	Tigray	Ayder CSH	cross-sectional	338	81	25.5
5	Kassahun, T., et al.	2016	oromia	JUTH	cross-sectional	309	152	49.2
6	Dedefo, M.G., et a	2019	oromia	Nekemte Referral Hospital	cross-sectional	252	153	60.7
7	Deribe, B	2014	SNNP	Arbaminch hospital	cross-sectional	216	120	55.6
8	Amente, T., et al	2014	oromia	Nekemte Referral Hospital	cross-sectional	254	140	55
9	Addisu,Y,et al.	2014	SNNP	Dilla hospital	cross-sectional	310	238	76.8
10	Sorato, M.et al.	2016	SNNP	Arbaminch hospital	cross-sectional	194	80	41.2
11	Berhe, K,et al.	2017	Tigray	ayider and mekele hospital	cross-sectional	310	153	49.4
12	Gurmu, Y. et al	2018	oromia	West Shoa zone	cross-sectional	257	140	54.5
13	Kassahun, C.W.et al	2017	oromia	Bale zone	cross-sectional	284	159	56.6
14	Chali, S.W. et al	2018	Benishangul Gumuz	Public Hospitals	cross-sectional	383	208	54.3
15	Abate, T.W,et al	2018	Amhara	FHRH	cross-sectional	416	116	28.4
16	Tiruneh, S.A., et al.	2019	Amhara	Debre tabor hospital	cross-sectional	385	243	63.1
17	Mamo M.et al	2016	Addis Ababa	Addis Ababa Public Hospitals	cross-sectional	646	390	60.3
