# Supplementary material for: Level of self-care practice among diabetic patients in Ethiopia: a systematic review and meta-analysis
Source: BMC Public Health. 2020 Mar 12;20:309. doi: 10.1186/s12889-020-8425-2 (PMC7068935; doi:10.1186/s12889-020-8425-2)
Supplement: Supplementary file 2 — Additional File 2. Dietary practice data set. [file 12889_2020_8425_MOESM2_ESM.xlsx]

## Sheet: Sheet1
number	Authors name	Year of publication	Region	Study area	Study design	Sample size	No of people with good diatary practice	P
1	Kassahun, T., et al.	2016	Oromia	JUTH	cross-sectional	309	152	49.2
2	Hailu, E., et al.	2012	Oromia	JUTH	Cross-sectional	343	190	55.6
3	Ketema ,A,et al.	2012	Other	Harari	cross-sectional	222	128	57.7
4	Feleke SA.et al.	2013	Amhara	FHRH	cross-sectional	410	134	57.1
5	Dedefo, M.G., et a	2019	Oromia	Nekemte Referral Hospital	cross-sectional	252	175	69.4
6	Bonger, Z,et al.	2018	addis Abeba	Tikur Ambsa hospital	cross-sectional	419	101	24.1
7	Worku, A,et al.	2015	addis Abeba	yekatit 12 medical collage	cross-sectional	403	196	48.6
8	Addisu,Y,et al.	2014	SNNP	Dilla hospital	cross-sectional	310	154	49.7
9	Sorato, M.et al.	2016	SNNP	Arbaminch hospital	cross-sectional	194	160	82.5
10	Woldu, M., et al	2014	Oromia	Ambo hospital	cross-sectional	102	60	58.8
11	Berhe, K,et al.	2017	Other	ayider and mekele hospital	cross-sectional	310	102	32.9
12	Aklilu, T., et al.	2014	Amhara	DESSIE RH	cross-sectional	303	175	57.7
13	Demilew, Y. et al	2018	Amhara	FHRRH	cross-sectional	401	144	35.9
14	Tekalegn, Y., et al	2018	addis Abeba	Tikur Ambsa hospital	cross-sectional	412	175	42.5
