# Supplementary material for: Level of self-care practice among diabetic patients in Ethiopia: a systematic review and meta-analysis
Source: BMC Public Health. 2020 Mar 12;20:309. doi: 10.1186/s12889-020-8425-2 (PMC7068935; doi:10.1186/s12889-020-8425-2)
Supplement: Supplementary file 3 — Additional File 3. Self-monitoring blood glucose dataset. [file 12889_2020_8425_MOESM3_ESM.xlsx]

## Sheet: Sheet1
number	Authors name	publication year	Region	Study area	Study design	Sample size	Noofpeoplewho practiceSMBGOutcome	p
1	Feleke SA.et al.	2013	Amhara	FHRH	cross-sectional	410	97	23.6
2	Gesesew H., et al.	2016	oromia	JUTH	cross-sectional	309	219	70.8
3	Ketema ,A,et al.	2012	Other	Harari	cross-sectional	222	5	2.3
4	Dedefo, M.G., et a	2019	oromia	Nekemte Referral Hospital	cross-sectional	252	102	40.5
5	Bonger, Z,et al.	2018	Addis Abeba	Tikur Ambesa hospital	cross-sectional	419	69	16.5
6	Mariam, T.G., et al	2017	Amhara	UOGRH	cross-sectional	279	177	63.4
7	Kassahun, T.et al.	2016	oromia	JUTH	cross-sectional	309	90	29.1
8	Worku, A,et al.	2015	Addis Abeba	yekatit 12 medical collage	cross-sectional	403	166	41.2
9	Addisu,Y,et al.	2014	SNNP	Dilla hospital	cross-sectional	310	62	20
10	Tegegne, G.T., et al.	2015	oromia	Ambo hospital	cross-sectional	111	26	23.4
11	Sorato, M.et al.	2016	SNNP	Arbaminch hospital	cross-sectional	194	11	5.7
12	Woldu, M., et al	2014	oromia	Ambo hospital	cross-sectional	102	85	83.3
13	Berhe, K,et al.	2017	Other	ayider and mekele hospital	cross-sectional	310	5	14
14	Wabe, N.T,ET AL	2011	oromia	JUTH	cross-sectional	384	161	41.9
15	Angamo, M.T, et al	2013	oromia	JUTH	cross-sectional	284	52	18.3
16	Aklilu, T., et al.	2014	Amhara	DESSIE RH	cross-sectional	303	61	20.1
17	Tekalegn, Y., et al	2018	Addis Abeba	Tikur Ambesa hospital	cross-sectional	412	62	15
18	Yigazu, D. et al	2017	oromia	Shaman gibe hospital	cross-sectional	174	71	40.8
19	Fasil, A. et al	2019	Amhara	UOGRH	cross-sectional	367	145	39.5
20	Hailu, E., et al.	2012	oromia	JUTH	cross-sectional	343	9	2.6
21	Abebe SM. et al	2015	Amhara	UOGRH	cross-sectional	391	138	35.3
