# Supplementary material for: Level of self-care practice among diabetic patients in Ethiopia: a systematic review and meta-analysis
Source: BMC Public Health. 2020 Mar 12;20:309. doi: 10.1186/s12889-020-8425-2 (PMC7068935; doi:10.1186/s12889-020-8425-2)
Supplement: Supplementary file 5 — Additional File 5. Diabetic foot-care data set. [file 12889_2020_8425_MOESM5_ESM.xlsx]

## Sheet: Sheet1
	Autors	publication year	Region	Study area	Study design	Sample size	No of people with good foot care practice outcome	good practice e(%)
1	Hailu, E., et al.	2012	Oromia	JUTH	Cross-sectional	343	284	82.9
2	Seid A.et al.	2014	Tigray	Aksum	cross-sectional	313	166	53
3	Dedefo, M.G., et a	2019	oromia	Nekemte Referral Hospital	cross-sectional	252	209	82.9
4	Deribe, B	2014	SNNP	Arbaminch hospital	cross-sectional	216	119	55.1
5	Mariam, T.G., et al	2017	Amhara	UOGRH	cross-sectional	279	102	36.6
6	Gebrekirstos, K.et al	2015	Tigray	Ayider hospital	cross-sectional	228	44	19.3
7	Berhe, K,et al.	2017	Tigray	ayider and mekele hospital	cross-sectional	310	159	51.3
8	Aklilu, T., et al.	2014	Amhara	DESSIE RH	cross-sectional	303	243	80.2
